# Supplementary material for: Glucose Oligosaccharide and Long-Chain Glucomannan Feed Additives Induce Enhanced Activation of Intraepithelial NK Cells and Relative Abundance of Commensal Lactic Acid Bacteria in Broiler Chickens
Source: Vet Sci. 2021 Jun 12;8(6):110. doi: 10.3390/vetsci8060110 (PMC8231533; doi:10.3390/vetsci8060110)
Supplement: Supplementary file 1 [file vetsci-08-00110-s001.zip]

Archive with 1 entries (1 files):
- vetsci-1240193-supplementary.pdf
